# Supplementary material for: Identification of the Carbohydrate and Organic Acid Metabolism Genes Responsible for Brix in Tomato Fruit by Transcriptome and Metabolome Analysis
Source: Front Genet. 2021 Sep 3;12:714942. doi: 10.3389/fgene.2021.714942 (PMC8446636; doi:10.3389/fgene.2021.714942)
Supplement: Supplementary Data Sheet 2 — The calibration curve of L-Malic acid, Citric acid, D-Fructose, D-Glucose, and D-Sucrose. [file Data_Sheet_2.XLSX]

## Sheet: Calibration
Compound Name	Linear Range (μg/mL)	R^2
L-Malic acid	100~2500	0.9924
Citric acid	200~5000	0.9878
D-Fructose	100~4000	0.998
D-Glucose	50~3000	0.9971
D-Sucrose	1~300	0.9999
L-Malic acid
Citric acid
D-Fructose
D-Glucose
D-Sucrose

## Sheet: ValueList_Helper
Sample
Blank
Cal
QC
CC
DoubleBlank
MatrixSpike
MatrixSpikeDup
MatrixBlank
TuneCheck
ResponseCheck
