# Supplementary material for: Identification of the Carbohydrate and Organic Acid Metabolism Genes Responsible for Brix in Tomato Fruit by Transcriptome and Metabolome Analysis
Source: Front Genet. 2021 Sep 3;12:714942. doi: 10.3389/fgene.2021.714942 (PMC8446636; doi:10.3389/fgene.2021.714942)
Supplement: Supplementary Data Sheet 3 — Gene composition and mean FPKM value of the carbohydrate (ko00500) and citrate cycle (TCA cycle, ko00020) metabolism. [file Data_Sheet_3.XLS]

## Sheet: ko00500
Gene name	#ID	TM-1-S1	TM-1-S2	TM-1-S3	TM-38-S1	TM-38-S2	TM-38-S3		TM-1-S1-R2	TM-1-S1-R3	TM-1-S2-R1	TM-1-S2-R2	TM-1-S2-R3	TM-1-S3-R1	TM-1-S3-R2	TM-1-S3-R3	TM-38-S1-R1	TM-38-S1-R2	TM-38-S1-R3	TM-38-S2-R1	TM-38-S2-R2	TM-38-S2-R3	TM-38-S3-R1	TM-38-S3-R2	TM-38-S3-R3
SUS	Solyc03g098290.4	0.257559	0.383651	0.359283	6.84573	26.3113	6.42225		0.243902	0.271216	0.524451	0.429235	0.197267	0.399584	0.360233	0.318031	3.47282	6.37801	10.6864	25.2168	24.7969	28.9204	9.66964	3.18845	6.40866
	Solyc07g042550.3	40.5881	32.5787	46.1961	138.759	92.6342	167.459		36.6555	44.5208	32.7202	33.5844	31.4316	50.1998	43.8335	44.555	211.021	78.4167	126.839	103.078	95.734	79.0902	144.977	206.804	150.597
SPS	Solyc08g042000.3	0.585933	0.41744	0.492647	1.15759	0.66197	1.63675		0.6731	0.498767	0.361576	0.546957	0.343787	0.381329	0.542077	0.554535	1.22846	0.981464	1.26286	0.785518	1.04041	0.159981	1.69195	1.72241	1.49588
	Solyc09g092130.3	3.38949	2.89917	1.72365	2.22972	1.96669	0.368593		3.55348	3.22549	3.60512	2.694	2.39839	1.79678	1.78778	1.58641	2.26377	1.23023	3.19516	1.97268	1.77903	2.14837	0.407467	0.3485	0.349811
GAA	Solyc02g069670.4	7.63367	1.83517	1.05055	19.4478	0.595843	0.364538		7.1964	8.07095	2.35171	2.06085	1.09296	1.04496	1.02122	1.08549	18.6378	21.6672	18.0385	0.977322	0.287624	0.522584	0.512556	0.274763	0.306295
	Solyc04g009630.3	7.65764	17.3389	22.991	10.4475	16.4997	10.0639		7.60715	7.70814	17.8317	17.3948	16.7902	23.8727	21.838	23.2622	8.30156	9.0998	13.941	16.3836	15.6428	17.4728	12.1596	7.5788	10.4533
INV	Solyc03g083910.5	1166.41	3165.78	3792.48	77.3108	501.916	974.748		1147.07	1185.75	3137.97	3227.05	3132.33	3785.39	3853.19	3738.86	114.548	72.0597	45.3247	797.464	318.184	390.1	395.08	578.18	1950.98
	Solyc09g010080.3	26.8932	31.8954	14.227	2.1259	6.9234	1.78411		29.0842	24.7022	38.9541	30.4156	26.3166	14.5762	14.0665	14.0384	1.87168	3.25772	1.24831	2.00857	16.4316	2.33	0.489796	2.52491	2.33763
	Solyc09g010090.5	2.88244	2.81566	1.64993	0.693026	0.353603	0.450927		3.03891	2.72596	2.99219	2.56742	2.88736	2.02055	1.39214	1.53711	0.98255	0.753722	0.342805	0.499779	0.381419	0.179612	0.109283	1.00402	0.239482
	Solyc10g083290.4	1.01352	0.309382	0.00441667	0.129166	0.0319757	0.00931333		1.15951	0.867532	0.169738	0.465319	0.293089	0.01325	0	0	0.076179	0.260094	0.051226	0.053123	0.042804	0	0	0	0.02794
BGL1	Solyc03g119080.4	31.1657	53.356	45.4842	87.9922	44.6377	26.1973		29.7718	32.5595	61.1108	48.2174	50.7399	45.9729	43.9869	46.4928	81.3038	78.3644	104.308	49.0456	45.8385	39.029	24.2499	28.5478	25.7943
	Solyc10g045240.2	2.16053	0.373272	0	0	0	0		2.11622	2.20484	1.00548	0	0.114334	0	0	0	0	0	0	0	0	0	0	0	0
	Solyc12g040640.2	1.15958	0.0769527	0.0306207	8.87805	0	0		1.34839	0.970764	0.230858	0	0	0.091862	0	0	12.5564	7.13343	6.94438	0	0	0	0	0	0
SP	Solyc02g077680.4	14.5592	7.03871	7.1217	18.3921	17.5264	13.6353		14.8412	14.2771	6.69547	9.3034	5.11726	7.32284	8.58904	5.4532	17.5618	14.9406	22.674	15.8718	19.9144	16.793	13.4277	13.0487	14.4294
	Solyc03g065340.3	29.5865	7.9962	8.37611	160.191	11.704	9.46896		30.8254	28.3476	9.29002	8.37941	6.31917	8.50869	8.17363	8.446	183.487	159.142	137.944	18.0773	7.82849	9.20637	8.12394	10.3982	9.88473
	Solyc05g012510.3	20.0457	0.859446	1.00148	54.0639	3.70186	1.75193		19.8913	20.2001	1.18093	0.81606	0.581347	1.26246	0.870484	0.871485	60.7981	40.6842	60.7095	4.43336	3.30946	3.36275	1.47954	2.13387	1.6424
SSs	Solyc03g083090.4	36.8009	88.4107	95.666	77.137	201.84	97.9074		36.096	37.5059	82.7468	94.2494	88.2358	94.0396	96.2511	96.7074	54.4775	73.9363	102.997	190.284	200.281	214.954	102.26	86.7607	104.702
α-AMY	Solyc04g078930.4	2.9923	0.223295	0.436431	0.143393	0.200212	0.121606		3.00753	2.97707	0.229815	0.191933	0.248138	0.540923	0.436742	0.331627	0.150879	0.279299	0	0.027431	0.214886	0.358318	0.035178	0.100726	0.228913
	Solyc04g082090.3	24.427	26.952	24.1569	11.588	15.2079	9.64685		25.2166	23.6375	26.161	27.6977	26.9974	23.5942	23.9023	24.9742	9.04101	12.5403	13.1828	15.3846	16.7911	13.4479	11.687	7.06354	10.19
β-AMY	Solyc01g094580.3	7.97289	7.15802	8.30078	5.62509	2.62378	3.19616		7.94067	8.00511	6.69526	9.2348	5.54401	8.77073	7.85505	8.27656	5.50281	6.72808	4.64439	2.45051	3.02992	2.39092	2.40103	2.87508	4.31236
	Solyc08g077530.3	4.7251	6.87517	12.3802	25.9192	21.8815	14.6231		4.80247	4.64772	6.76087	7.21844	6.64621	12.6596	13.095	11.3859	24.3379	23.8028	29.6169	23.1687	18.8407	23.6351	10.4829	17.927	15.4595
	Solyc09g091030.3	111.614	90.6147	97.6371	147.825	255.516	204.626		108.049	115.179	100.845	85.1364	85.8631	94.7316	100.463	97.7166	178.807	124.949	139.72	287.507	191.56	287.48	194.273	244.415	175.19
4-α-GTase	Solyc02g020980.2	1.49905	0.811554	0.371691	0	0	0		0.707791	2.2903	0.932434	0.452216	1.05001	0.2339	0.460341	0.420831	0	0	0	0	0	0	0	0	0
	Solyc04g053120.3	25.9279	10.244	5.8396	80.0331	9.37363	7.60046		25.3963	26.4596	11.1846	11.0459	8.50149	6.27429	5.87904	5.36546	84.9634	64.0546	91.0812	13.1649	7.29737	7.65861	5.45777	10.7216	6.62196
AGP	Solyc01g109790.3	14.8465	0.20871	0.06189	46.1298	0.206962	0.280632		14.1926	15.5003	0.204004	0.238534	0.183592	0.071179	0.08683	0.027661	51.9078	40.8256	45.6562	0.083948	0.347974	0.188964	0.300181	0.297271	0.244443
	Solyc07g019440.3	20.6354	16.4052	21.2298	29.6591	34.6363	29.8524		19.4609	21.8098	17.3822	16.6088	15.2245	22.1035	20.4208	21.165	26.5617	29.946	32.4696	32.9222	35.0207	35.9659	29.6494	25.6224	34.2855
BGL2	Solyc01g010390.3	26.4212	1.33344	0.150507	3.87076	1.54565	4.5045		29.599	23.2435	1.30364	1.33167	1.36499	0.183696	0.243227	0.024598	3.46554	1.7132	6.43356	2.42452	1.10623	1.1062	5.31458	3.80683	4.39208
	Solyc01g081170.3	6.82363	7.14874	6.8995	0.0515607	0	0.0138847		9.45832	4.18894	5.32508	7.51232	8.60884	7.02919	8.35449	5.31482	0	0.007166	0.147516	0	0	0	0	0.041654	0
	Solyc02g080290.3	1.78417	1.08127	0.826079	5.03331	0.772502	3.47855		2.38085	1.18749	0.625503	0.851572	1.76673	0.71632	0.138094	1.62382	4.35687	5.08532	5.65775	0.321975	1.8125	0.183027	2.29968	4.17788	3.95808
	Solyc04g015560.4	14.4618	8.0794	10.5218	11.0008	1.45652	1.08214		15.8235	13.1001	8.46385	7.62176	8.1526	12.2288	10.1944	9.14223	12.1773	9.9777	10.8473	1.0615	1.92613	1.38194	1.3234	1.03257	0.890451
	Solyc06g005970.2	15.3928	7.67454	7.55324	46.7622	90.1534	50.1628		15.3388	15.4469	8.54535	6.99849	7.47977	7.53591	7.91757	7.20623	42.3115	50.2289	47.7464	99.9323	81.7701	88.7579	51.8508	40.9259	57.7118
	Solyc06g073740.3	68.504	236.875	279.042	67.3838	106.973	63.1349		67.6397	69.3683	221.301	242.774	246.55	282.465	284.046	270.617	70.0839	49.9361	82.1315	132.231	92.1474	96.5401	74.2855	52.2423	62.8769
	Solyc06g073760.3	11.2303	10.8339	8.62978	1.31585	0.272448	0.385777		10.478	11.9827	13.9317	8.76353	9.80635	10.6809	8.02537	7.18308	0.275867	2.71206	0.959624	0.239694	0.291575	0.286075	0.539029	0.354475	0.263828
	Solyc06g076780.3	11.5714	1.53134	0.982854	18.9966	4.27029	2.96366		11.8251	11.3177	1.98827	1.46098	1.14477	0.827955	0.802132	1.31847	17.4994	20.7248	18.7656	7.05436	2.55706	3.19945	3.79526	1.77373	3.32201
	Solyc07g063390.3	59.0382	62.0074	87.5817	21.4816	31.7613	19.9726		65.3302	52.7461	64.7321	70.1229	51.1672	84.341	96.6374	81.7666	15.267	23.4974	25.6802	26.0577	33.3617	35.8646	20.3595	16.8703	22.6879
	Solyc07g063880.4	13.5203	4.78796	0.97129	1.20897	0.324393	0.265029		13.4334	13.6071	5.21193	4.37099	4.78095	0.740603	1.06866	1.1046	1.10047	1.27387	1.25257	0.342156	0.219675	0.411347	0.326957	0.188717	0.279412
	Solyc09g075060.3	1.85916	1.72876	1.31512	4.98692	5.52455	7.38755		1.73805	1.98026	1.42546	1.77048	1.99035	1.39156	1.12004	1.43377	3.32874	4.89609	6.73592	3.95962	7.71537	4.89867	7.46719	8.51407	6.18139
	Solyc11g008720.3	76.9674	162.473	179.672	0.683101	173.228	23.8506		78.6018	75.3331	166.857	157.609	162.955	178.102	179.159	181.756	0.099694	0.254001	1.69561	224.485	102.02	193.181	32.224	18.7291	20.5987
	Solyc11g071640.3	6.63165	3.68599	2.47752	1.32822	0.159003	0.143783		6.47178	6.79151	5.23436	2.85837	2.96525	2.4869	2.22523	2.72042	0.804672	1.27616	1.90382	0.271885	0.112736	0.092387	0.215256	0.116001	0.100093
TPP	Solyc01g005210.2	33.4924	38.3935	45.6554	15.0401	27.8889	20.7387		33.3706	33.6143	40.2934	39.6162	35.2709	43.7978	46.538	46.6304	16.1904	15.4597	13.4703	24.3293	31.375	27.9624	18.8618	20.0571	23.297
	Solyc02g071590.3	6.22874	1.39249	0.939324	0.123412	0.084016	0.0609567		6.85415	5.60332	1.86532	1.32773	0.984422	1.06656	1.04395	0.707464	0.148859	0.121611	0.099767	0.060664	0.073505	0.117879	0.050239	0.015131	0.1175
	Solyc02g072150.3	10.3916	11.0455	10.2893	24.5314	15.1282	34.3326		10.3867	10.3966	12.6566	11.6308	8.8492	10.3536	10.8402	9.67396	26.7376	23.4924	23.3642	18.114	12.6352	14.6352	22.7711	54.572	25.6547
	Solyc03g007290.4	1.09618	0.212905	0.0707457	1.95386	0.60151	1.01083		1.15038	1.04197	0.212661	0.083772	0.342282	0.041873	0.130983	0.039381	1.78397	0.730004	3.34761	0.893041	0.421326	0.490164	0.963144	1.17388	0.895474
	Solyc03g083960.3	2.28847	0.048028	0.0297627	21.0849	2.4109	3.25573		1.97526	2.60168	0.144084	0	0	0.019252	0.033945	0.036091	36.2091	21.943	5.10269	3.53249	2.21817	1.48202	2.17747	5.87714	1.71259
	Solyc04g054930.3	8.00848	1.48396	1.06129	3.36498	1.52472	1.45431		7.85091	8.16606	1.53907	1.60588	1.30694	0.628783	1.24239	1.31268	3.99872	2.13109	3.96513	1.68015	1.28268	1.61131	0.957231	1.76843	1.63728
	Solyc04g072920.4	3.37536	5.35252	1.83956	17.0374	7.85321	4.62307		3.56852	3.18221	5.74045	4.50604	5.81107	2.16076	1.7772	1.5807	22.6113	13.3179	15.1831	9.49974	7.47671	6.5832	3.49742	5.61738	4.75442
	Solyc06g060600.3	1.07404	0.116	0.0592407	0.005643	0	0		1.24747	0.900611	0.149251	0	0.198748	0.137632	0.04009	0	0	0.016929	0	0	0	0	0	0	0
	Solyc07g006500.3	45.1542	19.3741	20.0089	5.61806	13.272	12.796		54.1497	36.1588	21.3002	17.2759	19.5461	18.8106	24.5582	16.658	4.8559	7.08335	4.91491	14.6883	15.8985	9.22912	10.4297	16.2033	11.7551
	Solyc07g062140.3	10.2361	5.72058	3.12291	25.7206	4.96636	5.51307		9.71762	10.7547	6.60842	6.13129	4.42204	3.27569	3.35432	2.73872	23.5074	26.0907	27.5636	5.68517	5.12295	4.09095	5.52577	7.05225	3.9612
	Solyc08g079060.4	4.88156	2.84929	0.78914	0.0422517	0.128931	0.0149293		4.35952	5.4036	3.2105	2.80043	2.53694	0.989503	0.649224	0.728694	0.101769	0	0.024986	0.067425	0.117505	0.201862	0.044788	0	0
HK	Solyc02g091830.3	5.98678	0.062605	0.035759	8.72644	2.0522	0.416205		6.04161	5.93196	0.039858	0.11899	0.028967	0.024835	0.043789	0.038653	9.9917	8.53886	7.64876	2.45915	1.36205	2.33542	0.492541	0.205381	0.550693
	Solyc04g081400.3	27.7724	13.154	17.0157	34.4185	14.182	4.42982		27.8892	27.6556	13.7167	13.5401	12.2053	17.9631	17.2131	15.8711	40.6099	32.7178	29.9278	16.0775	14.295	12.1735	5.89006	3.45324	3.94614
	Solyc11g065220.2	3.51447	0.994189	0.349528	7.59544	1.03601	1.29595		3.07249	3.95646	1.16414	1.06912	0.749307	0.511434	0.273358	0.263793	7.13694	6.75868	8.89068	1.20522	0.958269	0.944549	1.05233	1.84114	0.994382
	Solyc12g008510.2	3.84469	8.34565	1.90608	2.7016	1.36405	2.1794		4.18586	3.50351	9.60844	7.68939	7.73913	1.84846	2.18531	1.68447	1.7203	3.01816	3.36635	0.903423	1.85437	1.33437	1.68885	2.34131	2.50804

## Sheet: ko00020
Gene name	#ID	TM-1-S1	TM-1-S2	TM-1-S3	TM-38-S1	TM-38-S2	TM-38-S3		TM-1-S1-R2	TM-1-S1-R3	TM-1-S2-R1	TM-1-S2-R2	TM-1-S2-R3	TM-1-S3-R1	TM-1-S3-R2	TM-1-S3-R3	TM-38-S1-R1	TM-38-S1-R2	TM-38-S1-R3	TM-38-S2-R1	TM-38-S2-R2	TM-38-S2-R3	TM-38-S3-R1	TM-38-S3-R2	TM-38-S3-R3
ALMT	Solyc01g096140.3	0.979936	1.01306	0.403641	0	0.045796	0		1.22524	0.734633	0.973396	1.25855	0.807219	0.534645	0.339774	0.336503	0	0	0	0	0.137388	0	0	0	0
	Solyc11g068970.2	0.888851	1.84146	0.912849	0.117203	0.373878	0		0.831026	0.946676	2.56087	1.40447	1.55903	0.737678	0.815766	1.1851	0	0	0.351608	0	1.12163	0	0	0	0
ICDH	Solyc01g005560.3	98.8383	315.311	295.796	31.8724	144.162	69.788		98.2699	99.4067	279.561	318.857	347.513	305.771	292.553	289.062	39.9137	25.201	30.5026	216.908	76.013	139.564	81.3809	65.6954	62.2877
CS	Solyc07g055840.3	20.4468	53.9998	27.6833	3.49561	3.35183	3.05766		18.6695	22.224	64.6308	46.6799	50.6887	29.5156	26.3396	27.1946	2.86577	3.02274	4.59834	3.52667	3.62905	2.89976	2.36604	4.22591	2.58103
ACS	Solyc12g099260.2	37.5268	3.14518	1.77036	12.7844	1.39	0.191362		35.1497	39.9039	3.61418	2.82466	2.99668	1.96579	1.65513	1.69017	18.4662	11.189	8.69795	1.87503	0.919902	1.37506	0.487842	0.057243	0.029002
PDHB-1	Solyc05g024160.3	15.7534	22.4606	5.36119	6.19808	2.15873	1.5323		16.861	14.6457	25.9568	19.2653	22.1597	5.55583	4.86459	5.66315	3.01355	5.54359	10.0371	2.30567	2.50192	1.66861	1.44709	1.23327	1.91654
SDH	Solyc04g055020.2	7.48321	14.8537	3.77204	0.0260673	0	0		7.57031	7.39611	18.2613	13.2202	13.0797	3.62898	4.09621	3.59093	0.053873	0	0.024329	0	0	0	0	0	0
	Solyc04g055030.2	14.7495	22.1573	4.10236	0	0.043682	0		14.4214	15.0775	27.0605	18.6872	20.7241	4.26466	4.32648	3.71592	0	0	0	0	0.085598	0.045448	0	0	0

## Sheet: Legend
Gene composition and mean FPKM value of the starch and sucrose metabolism pathway (ko00500) and citrate cycle (TCA cycle, ko00020). The GO Cellular Component are reported.
